# Supplementary material for: A Potential Fungal Probiotic Aureobasidium melanogenum CK-CsC for the Western Honey Bee, Apis mellifera
Source: J Fungi (Basel). 2021 Jun 25;7(7):508. doi: 10.3390/jof7070508 (PMC8306588; doi:10.3390/jof7070508)
Supplement: Supplementary file 1 [file jof-07-00508-s001.zip]

Archive with 1 entries (1 files):
- jof-1270766-supplementary.pdf
